# Supplementary material for: Self-Assembly of Rhein and Matrine Nanoparticles for Enhanced Wound Healing
Source: Molecules. 2024 Jul 15;29(14):3326. doi: 10.3390/molecules29143326 (PMC11279319; doi:10.3390/molecules29143326)
Supplement: Supplementary file 1 [file molecules-29-03326-s001.zip]

Archive with 1 entries (1 files):
- molecules-3078739-supplementary.pdf
